# Supplementary material for: Core Histones Are Constituents of the Perinuclear Theca of Murid Spermatozoa: An Assessment of Their Synthesis and Assembly during Spermiogenesis and Function after Gametic Fusion
Source: Int J Mol Sci. 2021 Jul 29;22(15):8119. doi: 10.3390/ijms22158119 (PMC8347300; doi:10.3390/ijms22158119)
Supplement: Supplementary file 1 [file ijms-22-08119-s001.zip]

Archive with 1 entries (1 files):
- ijms-1308579-supplementary.pdf
